# Supplementary material for: Computational Simulation of a Surface Plasmonic Resonance Biosensor for β2-Microglobulin Based on Electrolyte-Gated Graphene
Source: Sensors (Basel). 2026 Apr 30;26(9):2815. doi: 10.3390/s26092815 (PMC13165553; doi:10.3390/s26092815)
Supplement: Supplementary file 1 [file sensors-26-02815-s001.zip]

Archive with 1 entries (1 files):
- sensors-4172799-supplementary.pdf
